# Supplementary material for: Integrated Symbiotic Pleiotropy: Long Non-Coding RNAs and Disordered Proteins Interweaving the Functional Layers of the Eukaryotic Cell
Source: Int J Mol Sci. 2026 Apr 13;27(8):3478. doi: 10.3390/ijms27083478 (PMC13115813; doi:10.3390/ijms27083478)
Supplement: Supplementary file 1 [file ijms-27-03478-s001.zip]

Archive with 1 entries (1 files):
- ijms-4219786-supplementary.pdf
